# Supplementary material for: Monodisperse Fluorescent Polystyrene Microspheres for Staphylococcus aureus Aerosol Simulation
Source: Polymers (Basel). 2023 Aug 31;15(17):3614. doi: 10.3390/polym15173614 (PMC10490235; doi:10.3390/polym15173614)
Supplement: Supplementary file 1 [file polymers-15-03614-s001.zip]

Archive with 5 entries (5 files):
- FigureS1.jpg
- FigureS2.jpg
- FigureS3.jpg
- FigureS4.jpg
- FigureS5.jpg
